# Supplementary material for: Mutated TP53 in Circulating Tumor DNA as a Risk Level Biomarker in Head and Neck Squamous Cell Carcinoma Patients
Source: Biomolecules. 2023 Sep 20;13(9):1418. doi: 10.3390/biom13091418 (PMC10527516; doi:10.3390/biom13091418)
Supplement: Supplementary file 1 [file biomolecules-13-01418-s001.zip]

Archive with 1 entries (1 files):
- biomolecules-2496970-supplementary.pdf
